# Supplementary material for: Studies on Sensory and Phytochemical Characteristics of Poppy (Papaver somniferum L.) Varieties for Their Oil Utilisation
Source: Foods. 2023 Aug 23;12(17):3165. doi: 10.3390/foods12173165 (PMC10487119; doi:10.3390/foods12173165)
Supplement: Supplementary file 1 [file foods-12-03165-s001.zip]

Archive with 2 entries (2 files):
- Table S1. Correlations among the analysed attributions.xlsx
- Table S2. Correlations among the analysed attributions in case of the flour.xlsx
