# Supplementary material for: Studies on Sensory and Phytochemical Characteristics of Poppy (Papaver somniferum L.) Varieties for Their Oil Utilisation
Source: Foods. 2023 Aug 23;12(17):3165. doi: 10.3390/foods12173165 (PMC10487119; doi:10.3390/foods12173165)
Supplement: Supplementary file 1 [file foods-12-03165-s001.zip › Table S1. Correlations among the analysed attributions.xlsx]

## Sheet: tábla
	Density	Saturated Fatty Acid	Monosaturated Fatty Acid	Polyunsaturated Fatty Acid	Polyunsaturated Fatty Acid ω-6	Polyunsaturated Fatty Acid ω-3	Palmitic acid C16:0	Palmitoleic acid C16:1	Margaric acid C17:0	Stearic acid C18:0	Oleic acid C18:1n9	Linoleic acid C18:2	Linolenic acid C18:3n3	Arachinic acid C20:0	Eicosenoic acid C20:1	Eicosadienoic acid C20:2	Color hue	Odour intensity	Poppy odour	Overall flavour	Poppy flavour	Taste persistency	Throat catching	3-Methyl-butanal	2-Methyl-butanal	3-Methyl-butanol	2-Pentanone	Pentanol	n-Hexanal	Hexanol	Heptan-2-one	2-Pentylfuran	Caproic acid	γ-n-Caprolactone	Pentane	Acetic acid
Density	1
Saturated Fatty Acid	0.645534	1
Monounsaturated Fatty Acid	-0.0169451	-0.198026	1
Polyunsaturated Fatty Acid	-0.107756	0.00706866	-0.927753	1
Polyunsaturated Fatty Acid ω-6	-0.107756	0.00706866	-0.927753	1	1
Polyunsaturated Fatty Acid ω-3	0.987194	0.639227	0.0232236	-0.144611	-0.144611	1
Palmitic acid C16:0	0.654654	0.998058	-0.240709	0.0471794	0.0471794	0.64627	1
Palmitoleic acid C16:1	-0.146923	0.143895	0.677552	-0.828973	-0.828973	-0.113214	0.0953837	1
Margaric acid C17:0	0	0.35684	-0.464675	0.212943	0.212943	-0.0617837	0.377964	0.068251	1
Stearic acid C18:0	-0.631214	-0.993706	0.252133	-0.057898	-0.057898	-0.628564	-0.997437	-0.0873554	-0.401641	1
Oleic acid C18:1n9	-0.0169451	-0.198026	1	-0.927753	-0.927753	0.0232236	-0.240709	0.677552	-0.464675	0.252133	1
Linoleic acid C18:2	-0.107756	0.00706866	-0.927753	1	1	-0.144611	0.0471794	-0.828973	0.212943	-0.057898	-0.927753	1
Linolenic acid C18:3n3	0.987194	0.639227	0.0232236	-0.144611	-0.144611	1	0.64627	-0.113214	-0.0617837	-0.628564	0.0232236	-0.144611	1
Arachinic acid C20:0	0.465893	0.342608	0.691501	-0.870126	-0.870126	0.503723	0.304999	0.772773	-0.0854494	-0.283544	0.691501	-0.870126	0.503723	1
Eicosenoic acid C20:1	0.451046	0.307075	0.715764	-0.701351	-0.701351	0.422922	0.286989	0.383951	-0.175467	-0.269555	0.715764	-0.701351	0.422922	0.605469	1
Eicosadienoic acid C20:2	-0.149071	0.264122	-0.780237	0.871122	0.871122	-0.189702	0.29277	-0.630321	0.258199	-0.30849	-0.780237	0.871122	-0.189702	-0.801565	-0.429583	1
Color hue	-0.645534	-0.995473	0.228651	-0.0504815	-0.0504815	-0.639227	-0.998058	-0.0779449	-0.35684	0.997569	0.228651	-0.0504815	-0.639227	-0.283886	-0.308119	-0.313261	1
Odour intensity	-0.767153	-0.983543	0.207846	-0.0172311	-0.0172311	-0.757329	-0.987121	-0.0498475	-0.320732	0.979985	0.207846	-0.0172311	-0.757329	-0.357411	-0.338986	-0.21689	0.983543	1
Poppy odour	-0.626067	-0.983543	0.314225	-0.122289	-0.122289	-0.623082	-0.987121	-0.0498475	-0.320732	0.982465	0.314225	-0.122289	-0.623082	-0.248375	-0.188277	-0.343081	0.983543	0.970142	1
Overall flavour	-0.626067	-0.983543	0.314225	-0.122289	-0.122289	-0.623082	-0.987121	-0.0498475	-0.320732	0.982465	0.314225	-0.122289	-0.623082	-0.248375	-0.188277	-0.343081	0.983543	0.970142	1	1
Poppy flavour	-0.626067	-0.983543	0.314225	-0.122289	-0.122289	-0.623082	-0.987121	-0.0498475	-0.320732	0.982465	0.314225	-0.122289	-0.623082	-0.248375	-0.188277	-0.343081	0.983543	0.970142	1	1	1
Taste persistency	-0.626067	-0.983543	0.207846	-0.055287	-0.055287	-0.623082	-0.987121	-0.0498475	-0.320732	0.989905	0.207846	-0.055287	-0.623082	-0.248375	-0.338986	-0.343081	0.995169	0.970142	0.970142	0.970142	0.970142	1
Throat catching	-0.0930076	-0.298739	0.844694	-0.913796	-0.913796	-0.0304338	-0.329249	0.734971	-0.269401	0.329007	0.844694	-0.913796	-0.0304338	0.727207	0.425293	-0.930057	0.336192	0.299076	0.372751	0.372751	0.372751	0.344481	1
3-Methyl-butanal	-0.0499992	-0.395214	-0.631772	0.690515	0.690515	-0.0972519	-0.369363	-0.665684	-0.0866012	0.393379	-0.631772	0.690515	-0.0972519	-0.558192	-0.683605	0.297043	0.395214	0.324014	0.281689	0.281689	0.281689	0.432836	-0.499496	1
2-Methyl-butanal	0.149071	-0.313261	0.134123	0.0794662	0.0794662	0.0620823	-0.29277	-0.50425	-0.258199	0.30849	0.134123	0.0794662	0.0620823	-0.296606	0.440909	0.0666667	0.264122	0.21689	0.343081	0.343081	0.343081	0.21689	-0.151097	0.162881	1
3-Methyl-butanol	0.161628	0.533829	0.237493	-0.54788	-0.54788	0.176565	0.521808	0.72255	0.501988	-0.533398	0.237493	-0.54788	0.176565	0.638409	0.337721	-0.347702	-0.505963	-0.476999	-0.483316	-0.483316	-0.483316	-0.476999	0.452343	-0.66936	-0.518962	1
2-Pentanone	-0.40991	-0.236999	0.596447	-0.738806	-0.738806	-0.408475	-0.268349	0.857403	0.183156	0.269141	0.596447	-0.738806	-0.408475	0.528022	0.245248	-0.656223	0.287131	0.314463	0.314463	0.314463	0.314463	0.314463	0.781337	-0.4693	-0.289589	0.62819	1
Pentanol	-0.497463	-0.309602	0.321107	-0.469369	-0.469369	-0.541214	-0.325666	0.637128	0.289944	0.332763	0.321107	-0.469369	-0.541214	0.251811	0.0774775	-0.437577	0.34846	0.38163	0.341716	0.341716	0.341716	0.38163	0.551281	-0.203534	-0.161329	0.52362	0.913753	1
n-Hexanal	0.333333	0.645534	-0.519616	0.388671	0.388671	0.352845	0.654654	-0.140951	0.57735	-0.678086	-0.519616	0.388671	0.352845	-0.0493343	-0.261097	0.447214	-0.645534	-0.626067	-0.626067	-0.626067	-0.626067	-0.626067	-0.522769	-0.0499992	-0.447214	0.161628	-0.40991	-0.497463	1
Hexanol	-0.121166	-0.142569	0.688149	-0.660907	-0.660907	-0.0692512	-0.200723	0.725714	-0.495375	0.234086	0.688149	-0.660907	-0.0692512	0.640117	0.199273	-0.630312	0.219866	0.195972	0.195972	0.195972	0.195972	0.248298	0.619884	-0.224952	-0.356072	0.122423	0.50984	0.280157	-0.30661	1
Heptan-2-one	0.333333	-0.178552	0.705433	-0.634557	-0.634557	0.352845	-0.218218	0.360737	-0.57735	0.261182	0.705433	-0.634557	0.352845	0.66323	0.451046	-0.745356	0.233491	0.114632	0.255718	0.255718	0.255718	0.255718	0.556844	-0.0499992	0.149071	-0.135674	0.19842	-0.0259432	-0.333333	0.754991	1
2-Pentylfuran	0.654304	0.998019	-0.24284	0.0493033	0.0493033	0.646113	0.999989	0.0941899	0.379562	-0.99755	-0.24284	0.0493033	0.646113	0.303729	0.284126	0.294115	-0.997979	-0.987038	-0.987038	-0.987038	-0.987038	-0.986936	-0.331047	-0.367929	-0.294544	0.520513	-0.26993	-0.327641	0.65814	-0.201336	-0.218901	1
Caproic acid	-0.476962	-0.308703	-0.508198	0.569436	0.569436	-0.448401	-0.312245	-0.221368	0.0452929	0.307526	-0.508198	0.569436	-0.448401	-0.478441	-0.888295	0.36428	0.334099	0.365903	0.24031	0.24031	0.24031	0.365903	-0.394177	0.604576	-0.449337	-0.453392	-0.2123	-0.145119	0.316193	0.111602	-0.168796	-0.308811	1
γ-n-Caprolactone	-0.328391	-0.632699	-0.00325607	-0.016897	-0.016897	-0.352104	-0.645494	0.107343	-0.0879375	0.676234	-0.00325607	-0.016897	-0.352104	0.0106056	-0.466698	-0.381126	0.690672	0.617249	0.605643	0.605643	0.605643	0.756419	0.228328	0.624662	-0.128093	-0.258819	0.329565	0.426582	-0.337739	0.41988	0.375093	-0.644662	0.536556	1
Pentane	-0.333031	-0.631948	0.0508995	0.26133	0.26133	-0.376478	-0.641981	-0.376455	-0.471918	0.667754	0.0508995	0.26133	-0.376478	-0.447486	-0.154997	0.139852	0.633545	0.61525	0.637178	0.637178	0.637178	0.61525	-0.233141	0.514897	0.530403	-0.88078	-0.261628	-0.185382	-0.333031	0.174698	0.333962	-0.641282	0.405564	0.435011	1
Acetic acid	-0.305181	-0.359072	-0.734504	0.784486	0.784486	-0.368718	-0.335584	-0.580471	0.259125	0.343176	-0.734504	0.784486	-0.368718	-0.707893	-0.78001	0.502209	0.359072	0.349354	0.283506	0.283506	0.283506	0.393253	-0.63722	0.869456	0.054391	-0.583615	-0.358654	-0.0901389	0.189527	-0.327265	-0.305181	-0.333041	0.762391	0.558307	0.516249	1
Dimension	1	2	3	4	5	6	7	8	9	10	11	12	13	14	15	16	17	18	19	20	21	22	23	24	25	26	27	28	29	30	31	32	33	34	35	36
Eigenvalue	14.2506	11.975	4.15882	2.53824	1.52489	0.839514	0.712971	1.38419e-15	9.58378e-16	6.77794e-16	6.07299e-16	4.83918e-16	4.17334e-16	2.7871e-16	1.78578e-16	1.718e-16	1.26793e-16	1.11022e-16	1.11022e-16	6.01789e-17	1.29317e-18	-7.21524e-18	-3.8447e-17	-7.31989e-17	-1.71156e-16	-2.35385e-16	-2.57782e-16	-3.56332e-16	-3.87253e-16	-4.74514e-16	-5.21439e-16	-6.59366e-16	-7.90532e-16	-1.09818e-15	-1.58767e-15	-2.09827e-15
