# Supplementary material for: Studies on Sensory and Phytochemical Characteristics of Poppy (Papaver somniferum L.) Varieties for Their Oil Utilisation
Source: Foods. 2023 Aug 23;12(17):3165. doi: 10.3390/foods12173165 (PMC10487119; doi:10.3390/foods12173165)
Supplement: Supplementary file 1 [file foods-12-03165-s001.zip › Table S2. Correlations among the analysed attributions in case of the flour.xlsx]

## Sheet: Liszt_analitika_es_erzeksze (2
	oil content seed	oil content flour	Saturated Fatty Acid	Monounsaturated Fatty Acid	Polyunsaturated Fatty Acid	Polyunsaturated Fatty Acid omega-6	Polyunsaturated Fatty Acid omega-3	Palmitic acid C16:0	Palmitoleic acid C16:1	Margaric acid C17:0	Stearic acid C18:0	Oleic acid C18:1n9	Linoleic acid C18:2	Linolenic acid C18:3n3	Arachinic acid C20:0	Eicosenoic acid C20:1	Eicosadienoic acid C20:2	Behenic acid C22:0	Color hue	Granularity	Oily appearance	Tactile	Odour intenyity	Poppy odour	Overall flavour intensity	Poppy flavour
oil content seed	1
oil content flour	-0.629281	1
Saturated Fatty Acid	-0.0177756	-0.515211	1
Monounsaturated Fatty Acid	-0.504623	-0.113337	0.704254	1
Polyunsaturated Fatty Acid	0.502733	0.116538	-0.706543	-0.998669	1
Polyunsaturated Fatty Acid omega-6	0.502733	0.116538	-0.706543	-0.998669	1	1
Polyunsaturated Fatty Acid omega-3	0.885925	-0.544984	0.0494743	-0.288043	0.277421	0.277421	1
Palmitic acid C16:0	-0.0150901	-0.472963	0.918297	0.578396	-0.589391	-0.589391	0.0214324	1
Palmitoleic acid C16:1	-0.396587	0.00511489	0.832485	0.667938	-0.672613	-0.672613	-0.264108	0.834338	1
Margaric acid C17:0	-0.637214	-0.152856	0.322909	0.585521	-0.58488	-0.58488	-0.6714	0.29277	0.269035	1
Stearic acid C18:0	-0.401512	0.360204	0.0377934	0.474836	-0.461124	-0.461124	-0.34893	-0.23694	0.057169	0.173422	1
Oleic acid C18:1n9	-0.504623	-0.113337	0.704254	1	-0.998669	-0.998669	-0.288043	0.578396	0.667938	0.585521	0.474836	1
Linoleic acid C18:2	0.502733	0.116538	-0.706543	-0.998669	1	1	0.277421	-0.589391	-0.672613	-0.58488	-0.461124	-0.998669	1
Linolenic acid C18:3n3	0.885925	-0.544984	0.0494743	-0.288043	0.277421	0.277421	1	0.0214324	-0.264108	-0.6714	-0.34893	-0.288043	0.277421	1
Arachinic acid C20:0	0.13025	-0.64057	0.884132	0.622444	-0.628318	-0.628318	0.280746	0.691472	0.593963	0.271561	0.077758	0.622444	-0.628318	0.280746	1
Eicosenoic acid C20:1	0.010484	-0.446327	0.152	0.266826	-0.291731	-0.291731	0.161219	0.00216744	-0.145252	0.447367	0.127104	0.266826	-0.291731	0.161219	0.498756	1
Eicosadienoic acid C20:2	0.21778	0.264122	-0.674956	-0.725292	0.713894	0.713894	0.327421	-0.6	-0.51378	-0.48795	-0.473879	-0.725292	0.713894	0.327421	-0.434421	0.019507	1
Behenic acid C22:0	0.655928	-0.99186	0.516479	0.0801899	-0.0856177	-0.0856177	0.57857	0.450284	-0.00521419	0.108858	-0.334013	0.0801899	-0.0856177	0.57857	0.673922	0.490182	-0.223094	1
Color hue	-0.634906	0.999115	-0.527032	-0.108236	0.110772	0.110772	-0.536712	-0.483285	-0.00684506	-0.146169	0.351336	-0.108236	0.110772	-0.536712	-0.641732	-0.425793	0.283581	-0.992189	1
Granularity	-0.307387	-0.22646	0.598743	0.885877	-0.879645	-0.879645	-0.234132	0.538408	0.457989	0.521479	0.461258	0.885877	-0.879645	-0.234132	0.431367	0.11868	-0.885425	0.163074	-0.227471	1
Oily appearance	-0.637214	0.998058	-0.53239	-0.105711	0.107927	0.107927	-0.53239	-0.48795	-0.0125989	-0.142857	0.346844	-0.105711	0.107927	-0.53239	-0.641886	-0.415639	0.29277	-0.991721	0.999795	-0.227815	1
Tactile	-0.659785	0.997967	-0.504306	-0.0905787	0.0914081	0.0914081	-0.562503	-0.457153	0.0207045	-0.113783	0.35313	-0.0905787	0.0914081	-0.562503	-0.623976	-0.402715	0.267088	-0.989131	0.998477	-0.218297	0.998093	1
Odour intenyity	-0.352491	-0.233491	0.382658	0.366461	-0.402772	-0.402772	-0.258792	0.447214	0.358395	0.654654	-0.132453	0.366461	-0.402772	-0.258792	0.423917	0.683364	-0.149071	0.254007	-0.223277	0.184305	-0.218218	-0.173807	1
Poppy odour	-0.97336	0.645534	-0.159994	0.366461	-0.364279	-0.364279	-0.91941	-0.149071	0.195856	0.654654	0.39736	0.366461	-0.364279	-0.91941	-0.282841	0.0242328	-0.149071	-0.674297	0.651968	0.22429	0.654654	0.675402	0.333333	1
Overall flavour intensity	0.822741	-0.554039	0.391589	-0.149575	0.148013	0.148013	0.863958	0.312358	0.115074	-0.643974	-0.261554	-0.149575	0.148013	0.863958	0.502252	-0.0399299	0.0637799	0.601714	-0.563276	-0.143501	-0.567367	-0.581027	-0.281576	-0.925177	1
Poppy flavour	-0.87339	0.914568	-0.390357	0.119236	-0.117549	-0.117549	-0.769295	-0.363632	0.101922	0.247027	0.386265	0.119236	-0.117549	-0.769295	-0.501213	-0.210684	0.132952	-0.921797	0.919955	-0.0501733	0.921967	0.931321	0.0597157	0.892834	-0.793391	1
Dimension	1	2	3	4	5	6	7	8	9	10	11	12	13	14	15	16	17	18	19	20	21	22	23	24	25	26
Eigenvalue	10.0291	9.72435	2.4661	1.64882	1.31401	0.529144	0.288463	1.18366e-15	7.16939e-16	5.86022e-16	3.74721e-16	3.20725e-16	2.57152e-16	2.27323e-16	1.70181e-16	3.56695e-17	2.46519e-32	-8.52331e-18	-2.18659e-16	-3.10302e-16	-3.51968e-16	-4.64644e-16	-6.22857e-16	-1.01973e-15	-1.25213e-15	-3.92661e-15
